# Supplementary material for: Non-Canonical Male Meiosis in a Marine Gastropod, Littorina saxatilis
Source: Biology (Basel). 2025 Nov 9;14(11):1572. doi: 10.3390/biology14111572 (PMC12650740; doi:10.3390/biology14111572)
Supplement: Supplementary file 1 [file biology-14-01572-s001.zip]

Archive with 1 entries (1 files):
- biology-3925065-supplementary.pdf
